# Supplementary material for: Identification of Pathway Deregulation – Gene Expression Based Analysis of Consistent Signal Transduction
Source: PLoS One. 2012 Jul 25;7(7):e41541. doi: 10.1371/journal.pone.0041541 (PMC3405133; doi:10.1371/journal.pone.0041541)
Supplement: File S2 — This document shows (i) list of analyzed pathways; (ii) results obtained with SPIA, BPA and GSEA; (iii) lists of eliminated.CEL files; (iv) correlations (with p{values) between results obtained for different datasets. (XLS) [file pone.0041541.s002.xls]

## Sheet: CC1
ACST				SPIA				BPA				GSEA
PathName	p-val	adj.p-val		Name	pG	pGFdr		KEGGname	p-val	FDR		KEGGname	p-val	FDR
MAPK_signaling_pathway	0.000999001	0.01283101		ECM-receptor_interaction	1.298539e-10	1.636159e-08		Aminoacyl-tRNA_biosynthesis	0.001	0.006785714		PEROXISOME	0.000	0.000
Colorectal_cancer	0.000999001	0.01283101		Focal_adhesion	6.167097e-09	3.885271e-07		Aminosugars_metabolism	0.001	0.006785714		PROPANOATE_METABOLISM	0.000	0.000
Toll-like_receptor_signaling_pathway	0.001998002	0.01875134		PPAR_signaling_pathway	2.267854e-06	9.524986e-05		Amyotrophic_lateral_sclerosis_(ALS)	0.001	0.006785714		BUTANOATE_METABOLISM	0.000	0.000
Prion_diseases	0.002997003	0.02324863		Alzheimer's_disease	5.865685e-05	1.847691e-03		Base_excision_repair	0.001	0.006785714		GLYCEROPHOSPHOLIPID_METABOLISM	0.000	0.000
Bile_secretion	0.004995005	0.03258478		Axon_guidance	1.375943e-03	3.467376e-02		Bile_acid_biosynthesis	0.001	0.006785714		CITRATE_CYCLE_TCA_CYCLE	0.000	0.000
Epithelial_cell_signaling_in_Helicobacter_pylori_infection	0.007992008	0.04524498		Pathways_in_cancer	3.226448e-03	6.775541e-02		Biosynthesis_of_unsaturated_fatty_acids	0.001	0.006785714		VALINE_LEUCINE_AND_ISOLEUCINE_DEGRADATION	0.000	0.000
Focal_adhesion	0.015984016	0.07817169		Parkinson's_disease	5.420873e-03	9.757571e-02		Biotin_metabolism	0.001	0.006785714		FATTY_ACID_METABOLISM	0.000	0.001
Wnt_signaling_pathway	0.022977023	0.10090189		Tight_junction	1.269092e-02	1.841873e-01		Dentatorubropallidoluysian_atrophy_(DRPLA)	0.001	0.006785714		DRUG_METABOLISM_CYTOCHROME_P450	0.000	0.001
				African_trypanosomiasis	1.315623e-02	1.841873e-01		DNA_replication	0.001	0.006785714		AMINO_SUGAR_AND_NUCLEOTIDE_SUGAR_METABOLISM	0.000	0.001
				Glutamatergic_synapse	1.496242e-02	1.885265e-01		Folate_biosynthesis	0.001	0.006785714		METABOLISM_OF_XENOBIOTICS_BY_CYTOCHROME_P450	0.000	0.002
								Glycan_structures_-_degradation	0.001	0.006785714		RETINOL_METABOLISM	0.000	0.002
								Homologous_recombination	0.001	0.006785714		STARCH_AND_SUCROSE_METABOLISM	0.000	0.002
								Huntington's_disease	0.001	0.006785714		GLYCOSYLPHOSPHATIDYLINOSITOL_GPI_ANCHOR_BIOSYNTHESIS	0.000	0.002
								Inositol_metabolism	0.001	0.006785714		O_GLYCAN_BIOSYNTHESIS	0.000	0.002
								Keratan_sulfate_biosynthesis	0.001	0.006785714		SPHINGOLIPID_METABOLISM	0.000	0.003
								Linoleic_acid_metabolism	0.001	0.006785714		GLUTATHIONE_METABOLISM	0.000	0.003
								Lysine_degradation	0.001	0.006785714		DRUG_METABOLISM_OTHER_ENZYMES	0.002	0.004
								Mismatch_repair	0.001	0.006785714		PYRUVATE_METABOLISM	0.000	0.004
								N-Glycan_degradation	0.001	0.006785714		FRUCTOSE_AND_MANNOSE_METABOLISM	0.000	0.005
								Non-homologous_end-joining	0.001	0.006785714		SELENOAMINO_ACID_METABOLISM	0.002	0.006
								Nucleotide_excision_repair	0.001	0.006785714		ABC_TRANSPORTERS	0.000	0.007
								Peptidoglycan_biosynthesis	0.001	0.006785714		ARACHIDONIC_ACID_METABOLISM	0.000	0.007
								Phenylalanine_metabolism	0.001	0.006785714		OXIDATIVE_PHOSPHORYLATION	0.002	0.007
								Prion_disease	0.001	0.006785714		ETHER_LIPID_METABOLISM	0.002	0.007
								Proteasome	0.001	0.006785714		GALACTOSE_METABOLISM	0.002	0.008
								Protein_export	0.001	0.006785714		PPAR_SIGNALING_PATHWAY	0.000	0.008
								Ribosome	0.001	0.006785714		GLYCEROLIPID_METABOLISM	0.002	0.009
								Selenoamino_acid_metabolism	0.001	0.006785714		ALZHEIMERS_DISEASE	0.006	0.013
								Adherens_junction	0.003	0.019655172		PORPHYRIN_AND_CHLOROPHYLL_METABOLISM	0.002	0.017
												LYSINE_DEGRADATION	0.007	0.019
												ALANINE_ASPARTATE_AND_GLUTAMATE_METABOLISM	0.009	0.025
												STEROID_HORMONE_BIOSYNTHESIS	0.016	0.025
												ARGININE_AND_PROLINE_METABOLISM	0.000	0.028
												AMYOTROPHIC_LATERAL_SCLEROSIS_ALS	0.006	0.033
												GLYCOSPHINGOLIPID_BIOSYNTHESIS_LACTO_AND_NEOLACTO_SERIES	0.009	0.037
												N_GLYCAN_BIOSYNTHESIS	0.020	0.038
												PARKINSONS_DISEASE	0.018	0.042
												TRYPTOPHAN_METABOLISM	0.028	0.043
												HUNTINGTONS_DISEASE	0.005	0.046
												NICOTINATE_AND_NICOTINAMIDE_METABOLISM	0.014	0.055
												PENTOSE_PHOSPHATE_PATHWAY	0.027	0.056
												GLYCOLYSIS_GLUCONEOGENESIS	0.002	0.056
												LYSOSOME	0.007	0.058
												P53_SIGNALING_PATHWAY	0.011	0.059
												CYSTEINE_AND_METHIONINE_METABOLISM	0.007	0.059
												VIBRIO_CHOLERAE_INFECTION	0.030	0.065
												AMINOACYL_TRNA_BIOSYNTHESIS	0.032	0.065
												BIOSYNTHESIS_OF_UNSATURATED_FATTY_ACIDS	0.012	0.065
												HISTIDINE_METABOLISM	0.022	0.067
												PROTEASOME	0.032	0.069
												CELL_CYCLE	0.022	0.072
												PROXIMAL_TUBULE_BICARBONATE_RECLAMATION	0.044	0.073
												ENDOCYTOSIS	0.006	0.076
												TYROSINE_METABOLISM	0.012	0.078
												PYRIMIDINE_METABOLISM	0.039	0.084
												INOSITOL_PHOSPHATE_METABOLISM	0.012	0.091
												GNRH_SIGNALING_PATHWAY	0.025	0.098
												APOPTOSIS	0.069	0.100
												PHOSPHATIDYLINOSITOL_SIGNALING_SYSTEM	0.051	0.102
												SNARE_INTERACTIONS_IN_VESICULAR_TRANSPORT	0.061	0.102
												RIG_I_LIKE_RECEPTOR_SIGNALING_PATHWAY	0.037	0.102
												OOCYTE_MEIOSIS	0.068	0.103
												ONE_CARBON_POOL_BY_FOLATE	0.034	0.103
												PURINE_METABOLISM	0.029	0.103
												THYROID_CANCER	0.041	0.108
												GLYCOSAMINOGLYCAN_DEGRADATION	0.059	0.108
												RIBOSOME	0.009	0.114
												VASOPRESSIN_REGULATED_WATER_REABSORPTION	0.021	0.119
												MISMATCH_REPAIR	0.035	0.120
												NUCLEOTIDE_EXCISION_REPAIR	0.055	0.121
												PROTEIN_EXPORT	0.091	0.133
												DNA_REPLICATION	0.046	0.137
												NON_SMALL_CELL_LUNG_CANCER	0.053	0.137
												SPLICEOSOME	0.073	0.150
												HOMOLOGOUS_RECOMBINATION	0.027	0.154
												FOCAL_ADHESION	0.044	0.155
												CELL_ADHESION_MOLECULES_CAMS	0.099	0.157
												COMPLEMENT_AND_COAGULATION_CASCADES	0.112	0.157
												ECM_RECEPTOR_INTERACTION	0.130	0.169
												LEISHMANIA_INFECTION	0.100	0.180
												INTESTINAL_IMMUNE_NETWORK_FOR_IGA_PRODUCTION	0.076	0.192
												DILATED_CARDIOMYOPATHY	0.084	0.192
												PRIMARY_IMMUNODEFICIENCY	0.151	0.213
												VASCULAR_SMOOTH_MUSCLE_CONTRACTION	0.110	0.221
												LEUKOCYTE_TRANSENDOTHELIAL_MIGRATION	0.061	0.221
												PRION_DISEASES	0.165	0.228
												CHEMOKINE_SIGNALING_PATHWAY	0.091	0.233

## Sheet: CC2
ACST				SPIA				BPA				GSEA
PathName	p-val	adj.p-val		Name	pG	pGFdr		KEGGname	p-val	FDR		KEGGname	p-val	FDR
Colorectal_cancer	0.004995005	0.0952562		RNA_transport	4.304911e-05	0.005424188		Aminoacyl-tRNA_biosynthesis	0.001	0.01357143		DRUG_METABOLISM_CYTOCHROME_P450	0.000	0.000
Cell_cycle	0.011988012	0.1059481		Cell_cycle	1.363893e-04	0.008592527		Ascorbate_and_aldarate_metabolism	0.001	0.01357143		METABOLISM_OF_XENOBIOTICS_BY_CYTOCHROME_P450	0.000	0.000
Epithelial_cell_signaling_in_Helicobacter_pylori_infection	0.012987013	0.1059481		Alzheimer's_disease	2.274350e-03	0.095522692		Biosynthesis_of_unsaturated_fatty_acids	0.001	0.01357143		BUTANOATE_METABOLISM	0.000	0.000
Shigellosis	0.013986014	0.1059481		ECM-receptor_interaction	3.598246e-03	0.113344735		Biotin_metabolism	0.001	0.01357143		FATTY_ACID_METABOLISM	0.000	0.000
Endometrial_cancer	0.018981019	0.1059481						Folate_biosynthesis	0.001	0.01357143		LINOLEIC_ACID_METABOLISM	0.000	0.000
Thyroid_cancer	0.018981019	0.1059481						Keratan_sulfate_biosynthesis	0.001	0.01357143		VALINE_LEUCINE_AND_ISOLEUCINE_DEGRADATION	0.000	0.001
Wnt_signaling_pathway	0.022977023	0.1130776						Linoleic_acid_metabolism	0.001	0.01357143		STARCH_AND_SUCROSE_METABOLISM	0.000	0.001
Small_cell_lung_cancer	0.037962038	0.1662964						Lysine_degradation	0.001	0.01357143		RETINOL_METABOLISM	0.000	0.001
Acute_myeloid_leukemia	0.049950050	0.1993443						Non-homologous_end-joining	0.001	0.01357143		ALDOSTERONE_REGULATED_SODIUM_REABSORPTION	0.000	0.001
								Peptidoglycan_biosynthesis	0.001	0.01357143		HEMATOPOIETIC_CELL_LINEAGE	0.000	0.001
								Proteasome	0.001	0.01357143		OLFACTORY_TRANSDUCTION	0.000	0.001
								Protein_export	0.001	0.01357143		PARKINSONS_DISEASE	0.000	0.002
								RNA_polymerase	0.001	0.01357143		NEUROACTIVE_LIGAND_RECEPTOR_INTERACTION	0.000	0.002
								Selenoamino_acid_metabolism	0.001	0.01357143		TYROSINE_METABOLISM	0.000	0.002
												NITROGEN_METABOLISM	0.000	0.002
												ABC_TRANSPORTERS	0.000	0.003
												STEROID_HORMONE_BIOSYNTHESIS	0.005	0.004
												INTESTINAL_IMMUNE_NETWORK_FOR_IGA_PRODUCTION	0.000	0.005
												DRUG_METABOLISM_OTHER_ENZYMES	0.008	0.008
												APOPTOSIS	0.005	0.008
												CITRATE_CYCLE_TCA_CYCLE	0.000	0.031
												GAP_JUNCTION	0.007	0.032
												OXIDATIVE_PHOSPHORYLATION	0.003	0.042
												CALCIUM_SIGNALING_PATHWAY	0.003	0.043
												ARACHIDONIC_ACID_METABOLISM	0.007	0.044
												REGULATION_OF_AUTOPHAGY	0.017	0.044
												ETHER_LIPID_METABOLISM	0.020	0.045
												PPAR_SIGNALING_PATHWAY	0.003	0.046
												FC_GAMMA_R_MEDIATED_PHAGOCYTOSIS	0.005	0.051
												PROPANOATE_METABOLISM	0.025	0.053
												FC_EPSILON_RI_SIGNALING_PATHWAY	0.011	0.053
												LEUKOCYTE_TRANSENDOTHELIAL_MIGRATION	0.008	0.054
												GLYCOLYSIS_GLUCONEOGENESIS	0.011	0.055
												GLYCEROPHOSPHOLIPID_METABOLISM	0.021	0.056
												PEROXISOME	0.028	0.059
												BETA_ALANINE_METABOLISM	0.010	0.060
												INOSITOL_PHOSPHATE_METABOLISM	0.001	0.062
												GNRH_SIGNALING_PATHWAY	0.013	0.064
												SPHINGOLIPID_METABOLISM	0.003	0.070
												CARDIAC_MUSCLE_CONTRACTION	0.015	0.073
												REGULATION_OF_ACTIN_CYTOSKELETON	0.010	0.076
												CELL_ADHESION_MOLECULES_CAMS	0.018	0.083
												DILATED_CARDIOMYOPATHY	0.021	0.088
												LONG_TERM_DEPRESSION	0.013	0.090
												JAK_STAT_SIGNALING_PATHWAY	0.033	0.090
												VASCULAR_SMOOTH_MUSCLE_CONTRACTION	0.016	0.093
												ALZHEIMERS_DISEASE	0.003	0.126
												PHOSPHATIDYLINOSITOL_SIGNALING_SYSTEM	0.030	0.129
												CYTOKINE_CYTOKINE_RECEPTOR_INTERACTION	0.056	0.137
												TIGHT_JUNCTION	0.045	0.143
												ADIPOCYTOKINE_SIGNALING_PATHWAY	0.036	0.148
												GLIOMA	0.012	0.192
												MELANOGENESIS	0.053	0.196
												TRYPTOPHAN_METABOLISM	0.085	0.204
												MAPK_SIGNALING_PATHWAY	0.116	0.242
												LONG_TERM_POTENTIATION	0.072	0.242
												ARRHYTHMOGENIC_RIGHT_VENTRICULAR_CARDIOMYOPATHY_ARVC	0.053	0.244
												GLYCOSPHINGOLIPID_BIOSYNTHESIS_LACTO_AND_NEOLACTO_SERIES	0.073	0.245
												PORPHYRIN_AND_CHLOROPHYLL_METABOLISM	0.081	0.246

## Sheet: CCms
ACST				SPIA				BPA				GSEA
PathName	p-val	adj.p-val		Name	pG	pGFdr		KEGGname	p-val	FDR		KEGGname	p-val	FDR
Toll-like_receptor_signaling_pathway	0.01398601	0.1164455		Cell_cycle	1.592969e-07	1.991212e-05		Aminoacyl-tRNA_biosynthesis	0.001	0.01357143		VASCULAR_SMOOTH_MUSCLE_CONTRACTION	0.000	0.000
Colorectal_cancer	0.01398601	0.1164455		RNA_transport	1.052940e-05	6.580876e-04		Ascorbate_and_aldarate_metabolism	0.001	0.01357143		DRUG_METABOLISM_CYTOCHROME_P450	0.000	0.000
Melanoma	0.01498501	0.1164455		Cytokine-cytokine_receptor_interaction	3.205717e-05	1.335715e-03		Biosynthesis_of_unsaturated_fatty_acids	0.001	0.01357143		RETINOL_METABOLISM	0.000	0.000
Endometrial_cancer	0.01798202	0.1164455		Endocrine_and_other_factor-regulated_calcium_reabsorption	5.773858e-03	1.804331e-01		Biotin_metabolism	0.001	0.01357143		CALCIUM_SIGNALING_PATHWAY	0.000	0.000
Thyroid_cancer	0.01798202	0.1164455						Folate_biosynthesis	0.001	0.01357143		METABOLISM_OF_XENOBIOTICS_BY_CYTOCHROME_P450	0.000	0.000
African_trypanosomiasis	0.01998002	0.1164455						Keratan_sulfate_biosynthesis	0.001	0.01357143		CARDIAC_MUSCLE_CONTRACTION	0.000	0.000
								Linoleic_acid_metabolism	0.001	0.01357143		ALDOSTERONE_REGULATED_SODIUM_REABSORPTION	0.000	0.000
								Lysine_degradation	0.001	0.01357143		GAP_JUNCTION	0.000	0.000
								Non-homologous_end-joining	0.001	0.01357143		FATTY_ACID_METABOLISM	0.000	0.000
								Peptidoglycan_biosynthesis	0.001	0.01357143		LONG_TERM_POTENTIATION	0.000	0.000
								Proteasome	0.001	0.01357143		PHOSPHATIDYLINOSITOL_SIGNALING_SYSTEM	0.000	0.001
								Protein_export	0.001	0.01357143		NEUROACTIVE_LIGAND_RECEPTOR_INTERACTION	0.000	0.001
								RNA_polymerase	0.001	0.01357143		ABC_TRANSPORTERS	0.000	0.001
								Selenoamino_acid_metabolism	0.001	0.01357143		INOSITOL_PHOSPHATE_METABOLISM	0.000	0.006
												STEROID_HORMONE_BIOSYNTHESIS	0.000	0.006
												MAPK_SIGNALING_PATHWAY	0.000	0.006
												STARCH_AND_SUCROSE_METABOLISM	0.003	0.006
												GNRH_SIGNALING_PATHWAY	0.005	0.006
												TYROSINE_METABOLISM	0.000	0.007
												PPAR_SIGNALING_PATHWAY	0.003	0.007
												REGULATION_OF_ACTIN_CYTOSKELETON	0.000	0.008
												LONG_TERM_DEPRESSION	0.000	0.009
												ARACHIDONIC_ACID_METABOLISM	0.002	0.009
												DILATED_CARDIOMYOPATHY	0.002	0.009
												HEMATOPOIETIC_CELL_LINEAGE	0.000	0.011
												PROPANOATE_METABOLISM	0.000	0.012
												BUTANOATE_METABOLISM	0.005	0.012
												HYPERTROPHIC_CARDIOMYOPATHY_HCM	0.005	0.013
												VALINE_LEUCINE_AND_ISOLEUCINE_DEGRADATION	0.014	0.014
												B_CELL_RECEPTOR_SIGNALING_PATHWAY	0.000	0.015
												FOCAL_ADHESION	0.002	0.019
												BETA_ALANINE_METABOLISM	0.002	0.022
												ETHER_LIPID_METABOLISM	0.010	0.022
												PRION_DISEASES	0.009	0.022
												MELANOGENESIS	0.005	0.024
												INSULIN_SIGNALING_PATHWAY	0.000	0.024
												CITRATE_CYCLE_TCA_CYCLE	0.006	0.025
												TIGHT_JUNCTION	0.015	0.027
												GLIOMA	0.008	0.028
												PEROXISOME	0.010	0.040
												GLYCEROPHOSPHOLIPID_METABOLISM	0.018	0.043
												PORPHYRIN_AND_CHLOROPHYLL_METABOLISM	0.018	0.044
												SPHINGOLIPID_METABOLISM	0.024	0.049
												ARRHYTHMOGENIC_RIGHT_VENTRICULAR_CARDIOMYOPATHY_ARVC	0.028	0.049
												AXON_GUIDANCE	0.027	0.049
												ADHERENS_JUNCTION	0.008	0.052
												FC_GAMMA_R_MEDIATED_PHAGOCYTOSIS	0.021	0.058
												GLYCINE_SERINE_AND_THREONINE_METABOLISM	0.003	0.064
												DRUG_METABOLISM_OTHER_ENZYMES	0.021	0.066
												ADIPOCYTOKINE_SIGNALING_PATHWAY	0.034	0.066
												LEUKOCYTE_TRANSENDOTHELIAL_MIGRATION	0.030	0.077
												MELANOMA	0.009	0.077
												GLYCOLYSIS_GLUCONEOGENESIS	0.026	0.084
												TGF_BETA_SIGNALING_PATHWAY	0.022	0.089
												VEGF_SIGNALING_PATHWAY	0.021	0.095
												GLYCEROLIPID_METABOLISM	0.006	0.127
												PYRUVATE_METABOLISM	0.061	0.133
												FC_EPSILON_RI_SIGNALING_PATHWAY	0.059	0.140
												WNT_SIGNALING_PATHWAY	0.052	0.144
												ERBB_SIGNALING_PATHWAY	0.082	0.148
												HISTIDINE_METABOLISM	0.079	0.157
												PARKINSONS_DISEASE	0.090	0.159
												HEDGEHOG_SIGNALING_PATHWAY	0.114	0.162
												ENDOCYTOSIS	0.043	0.162
												TRYPTOPHAN_METABOLISM	0.082	0.176
												NON_SMALL_CELL_LUNG_CANCER	0.055	0.191
												ALZHEIMERS_DISEASE	0.117	0.192
												NEUROTROPHIN_SIGNALING_PATHWAY	0.047	0.193
												ARGININE_AND_PROLINE_METABOLISM	0.040	0.205
												COMPLEMENT_AND_COAGULATION_CASCADES	0.045	0.218
												PROSTATE_CANCER	0.146	0.241
												TYPE_II_DIABETES_MELLITUS	0.129	0.248

## Sheet: CCade
ACST				SPIA				BPA				GSEA
PathName	p-val	adj.p-val		Name	pG	pGFdr		KEGGname	p-val	FDR		KEGGname	p-val	FDR
Melanoma	0.004995005	0.09330738		RNA_transport	0.0001559613	0.01965113		Aminosugars_metabolism	0.001	0.01005263		INTESTINAL_IMMUNE_NETWORK_FOR_IGA_PRODUCTION	0.000	0.000
Insulin_signaling_pathway	0.012987013	0.13051560		Cell_cycle	0.0013530112	0.08523971		Ascorbate_and_aldarate_metabolism	0.001	0.01005263		HEMATOPOIETIC_CELL_LINEAGE	0.000	0.000
Mineral_absorption	0.018981019	0.13051560		Antigen_processing_and_presentation	0.0037703367	0.12124994		Bile_acid_biosynthesis	0.001	0.01005263		ALDOSTERONE_REGULATED_SODIUM_REABSORPTION	0.000	0.000
Cell_cycle	0.019980020	0.13051560		Fanconi_anemia_pathway	0.0038509295	0.12124994		Biosynthesis_of_unsaturated_fatty_acids	0.001	0.01005263		NEUROACTIVE_LIGAND_RECEPTOR_INTERACTION	0.000	0.000
Aldosterone-regulated_sodium_reabsorption	0.023976024	0.13051560		Natural_killer_cell_mediated_cytotoxicity	0.0068779941	0.12124994		Biotin_metabolism	0.001	0.01005263		CELL_ADHESION_MOLECULES_CAMS	0.000	0.001
Colorectal_cancer	0.029970030	0.13051560		Focal_adhesion	0.0072687508	0.12124994		Bisphenol_A_degradation	0.001	0.01005263		LEUKOCYTE_TRANSENDOTHELIAL_MIGRATION	0.000	0.002
Endometrial_cancer	0.031968032	0.13051560		ECM-receptor_interaction	0.0074376342	0.12124994		Butanoate_metabolism	0.001	0.01005263		FC_GAMMA_R_MEDIATED_PHAGOCYTOSIS	0.002	0.002
Thyroid_cancer	0.031968032	0.13051560		Gap_junction	0.0076984086	0.12124994		Dentatorubropallidoluysian_atrophy_(DRPLA)	0.001	0.01005263		VASCULAR_SMOOTH_MUSCLE_CONTRACTION	0.000	0.003
Basal_cell_carcinoma	0.031968032	0.13051560		p53_signaling_pathway	0.0089944009	0.12533383		Folate_biosynthesis	0.001	0.01005263		CALCIUM_SIGNALING_PATHWAY	0.000	0.004
Hedgehog_signaling_pathway	0.035964036	0.13409948		Chemokine_signaling_pathway	0.0104941040	0.12533383		Geraniol_degradation	0.001	0.01005263		FC_EPSILON_RI_SIGNALING_PATHWAY	0.000	0.006
Small_cell_lung_cancer	0.047952048	0.16394890		Aldosterone-regulated_sodium_reabsorption	0.0124103421	0.12533383		Histidine_metabolism	0.001	0.01005263		VIRAL_MYOCARDITIS	0.002	0.007
Wnt_signaling_pathway	0.052947053	0.16706970		HTLV-I_infection	0.0125075343	0.12533383		Inositol_metabolism	0.001	0.01005263		REGULATION_OF_ACTIN_CYTOSKELETON	0.000	0.009
Acute_myeloid_leukemia	0.083916084	0.24992858		Systemic_lupus_erythematosus	0.0129312681	0.12533383		Linoleic_acid_metabolism	0.001	0.01005263		STARCH_AND_SUCROSE_METABOLISM	0.006	0.010
				Salivary_secretion	0.0229878912	0.20689102		Peptidoglycan_biosynthesis	0.001	0.01005263		ALLOGRAFT_REJECTION	0.000	0.010
				Prostate_cancer	0.0258032203	0.21674705		Phenylalanine_metabolism	0.001	0.01005263		NITROGEN_METABOLISM	0.000	0.010
								Protein_export	0.001	0.01005263		AUTOIMMUNE_THYROID_DISEASE	0.002	0.011
								Ribosome	0.001	0.01005263		PRIMARY_IMMUNODEFICIENCY	0.004	0.018
								Selenoamino_acid_metabolism	0.001	0.01005263		COMPLEMENT_AND_COAGULATION_CASCADES	0.004	0.023
								Thiamine_metabolism	0.001	0.01005263		DILATED_CARDIOMYOPATHY	0.002	0.027
												B_CELL_RECEPTOR_SIGNALING_PATHWAY	0.002	0.028
												SYSTEMIC_LUPUS_ERYTHEMATOSUS	0.000	0.029
												GLYCOSPHINGOLIPID_BIOSYNTHESIS_LACTO_AND_NEOLACTO_SERIES	0.000	0.030
												AXON_GUIDANCE	0.004	0.035
												CHEMOKINE_SIGNALING_PATHWAY	0.004	0.036
												FOCAL_ADHESION	0.019	0.039
												ECM_RECEPTOR_INTERACTION	0.000	0.040
												CYTOKINE_CYTOKINE_RECEPTOR_INTERACTION	0.025	0.059
												GAP_JUNCTION	0.012	0.059
												T_CELL_RECEPTOR_SIGNALING_PATHWAY	0.018	0.060
												DRUG_METABOLISM_CYTOCHROME_P450	0.006	0.060
												VEGF_SIGNALING_PATHWAY	0.018	0.061
												LONG_TERM_DEPRESSION	0.020	0.063
												DRUG_METABOLISM_OTHER_ENZYMES	0.002	0.064
												HYPERTROPHIC_CARDIOMYOPATHY_HCM	0.022	0.065
												OLFACTORY_TRANSDUCTION	0.024	0.066
												ABC_TRANSPORTERS	0.000	0.066
												ADIPOCYTOKINE_SIGNALING_PATHWAY	0.012	0.066
												JAK_STAT_SIGNALING_PATHWAY	0.018	0.067
												NATURAL_KILLER_CELL_MEDIATED_CYTOTOXICITY	0.002	0.067
												GRAFT_VERSUS_HOST_DISEASE	0.027	0.067
												PHOSPHATIDYLINOSITOL_SIGNALING_SYSTEM	0.006	0.068
												GNRH_SIGNALING_PATHWAY	0.006	0.068
												RETINOL_METABOLISM	0.006	0.068
												LINOLEIC_ACID_METABOLISM	0.002	0.070
												MELANOMA	0.021	0.072
												INOSITOL_PHOSPHATE_METABOLISM	0.017	0.072
												MAPK_SIGNALING_PATHWAY	0.030	0.074
												STEROID_HORMONE_BIOSYNTHESIS	0.026	0.083
												PRION_DISEASES	0.047	0.091
												METABOLISM_OF_XENOBIOTICS_BY_CYTOCHROME_P450	0.052	0.094
												INSULIN_SIGNALING_PATHWAY	0.027	0.106
												TYPE_I_DIABETES_MELLITUS	0.021	0.111
												CARDIAC_MUSCLE_CONTRACTION	0.030	0.114
												NICOTINATE_AND_NICOTINAMIDE_METABOLISM	0.075	0.123
												MTOR_SIGNALING_PATHWAY	0.027	0.123
												GLIOMA	0.040	0.124
												LEISHMANIA_INFECTION	0.060	0.145
												TIGHT_JUNCTION	0.057	0.145
												REGULATION_OF_AUTOPHAGY	0.073	0.146
												TYROSINE_METABOLISM	0.108	0.148
												SPHINGOLIPID_METABOLISM	0.018	0.156
												HEDGEHOG_SIGNALING_PATHWAY	0.129	0.165
												PYRUVATE_METABOLISM	0.097	0.180
												PROSTATE_CANCER	0.114	0.182
												GLYCOLYSIS_GLUCONEOGENESIS	0.057	0.204
												ARRHYTHMOGENIC_RIGHT_VENTRICULAR_CARDIOMYOPATHY_ARVC	0.147	0.205
												NEUROTROPHIN_SIGNALING_PATHWAY	0.057	0.209
												APOPTOSIS	0.101	0.215
												GLYCOSAMINOGLYCAN_BIOSYNTHESIS_CHONDROITIN_SULFATE	0.162	0.224
												ANTIGEN_PROCESSING_AND_PRESENTATION	0.126	0.229
												CITRATE_CYCLE_TCA_CYCLE	0.073	0.247

## Sheet: RCC1
ACST				SPIA				BPA				GSEA
PathName	p-val	adj.p-val		Name	pG	pGFdr		KEGGname	p-val	FDR		KEGGname	p-val	FDR
Endocrine_and_other_factor-regulated_calcium_reabsorption	0.002997003	0.04793800		Staphylococcus_aureus_infection	5.425694e-10	6.836374e-08		Ascorbate_and_aldarate_metabolism	0.001	0.0126000		VALINE_LEUCINE_AND_ISOLEUCINE_DEGRADATION	0.000	0.000
Insulin_signaling_pathway	0.003996004	0.04793800		Rheumatoid_arthritis	1.342262e-06	8.456253e-05		Base_excision_repair	0.001	0.0126000		BUTANOATE_METABOLISM	0.000	0.000
Vasopressin-regulated_water_reabsorption	0.007992008	0.07354799		Cytokine-cytokine_receptor_interaction	2.508351e-06	1.053507e-04		Bile_acid_biosynthesis	0.001	0.0126000		FATTY_ACID_METABOLISM	0.000	0.000
				ECM-receptor_interaction	3.555281e-06	1.119913e-04		Biosynthesis_of_unsaturated_fatty_acids	0.001	0.0126000		PROPANOATE_METABOLISM	0.000	0.000
				Focal_adhesion	7.068999e-06	1.781388e-04		Biotin_metabolism	0.001	0.0126000		CITRATE_CYCLE_TCA_CYCLE	0.000	0.000
				Endocrine_and_other_factor-regulated_calcium_reabsorption	4.080883e-05	8.569854e-04		Folate_biosynthesis	0.001	0.0126000		ARGININE_AND_PROLINE_METABOLISM	0.000	0.000
				Systemic_lupus_erythematosus	6.530069e-05	1.175412e-03		Linoleic_acid_metabolism	0.001	0.0126000		GLYCINE_SERINE_AND_THREONINE_METABOLISM	0.000	0.000
				Tuberculosis	1.503656e-04	2.368258e-03		N-Glycan_degradation	0.001	0.0126000		TYROSINE_METABOLISM	0.000	0.000
				Pertussis	3.148601e-04	4.018330e-03		Nucleotide_excision_repair	0.001	0.0126000		PEROXISOME	0.000	0.000
				Natural_killer_cell_mediated_cytotoxicity	3.189150e-04	4.018330e-03		Protein_export	0.001	0.0126000		BETA_ALANINE_METABOLISM	0.000	0.001
				PPAR_signaling_pathway	9.868989e-04	1.130448e-02		Ribosome	0.001	0.0126000		PROXIMAL_TUBULE_BICARBONATE_RECLAMATION	0.000	0.001
				Antigen_processing_and_presentation	1.167114e-03	1.177757e-02		RNA_polymerase	0.001	0.0126000		DRUG_METABOLISM_CYTOCHROME_P450	0.002	0.001
				Toll-like_receptor_signaling_pathway	1.215146e-03	1.177757e-02		Selenoamino_acid_metabolism	0.001	0.0126000		TRYPTOPHAN_METABOLISM	0.000	0.001
				Chemokine_signaling_pathway	3.780851e-03	3.402766e-02		Starch_and_sucrose_metabolism	0.001	0.0126000		PYRUVATE_METABOLISM	0.000	0.001
				Type_I_diabetes_mellitus	4.136000e-03	3.474240e-02		Valine,_leucine_and_isoleucine_degradation	0.001	0.0126000		HISTIDINE_METABOLISM	0.000	0.001
				Influenza_A	4.945704e-03	3.877326e-02		Urea_cycle_and_metabolism_of_amino_groups	0.002	0.0236250		LYSINE_DEGRADATION	0.000	0.001
				Leishmaniasis	5.313673e-03	3.877326e-02		Arachidonic_acid_metabolism	0.011	0.1222941		RETINOL_METABOLISM	0.000	0.001
				Allograft_rejection	5.539037e-03	3.877326e-02		Drug_metabolism_-_cytochrome_P450	0.017	0.1785000		ALDOSTERONE_REGULATED_SODIUM_REABSORPTION	0.000	0.001
				Gap_junction	6.776068e-03	4.406914e-02						ALANINE_ASPARTATE_AND_GLUTAMATE_METABOLISM	0.000	0.001
				Herpes_simplex_infection	6.995101e-03	4.406914e-02						METABOLISM_OF_XENOBIOTICS_BY_CYTOCHROME_P450	0.000	0.001
				Legionellosis	9.080541e-03	5.448324e-02						GLYCEROLIPID_METABOLISM	0.000	0.001
				p53_signaling_pathway	1.157188e-02	6.627533e-02						CYSTEINE_AND_METHIONINE_METABOLISM	0.000	0.001
				Autoimmune_thyroid_disease	1.246672e-02	6.829596e-02						OXIDATIVE_PHOSPHORYLATION	0.000	0.001
				Cell_cycle	1.370415e-02	7.194680e-02						TIGHT_JUNCTION	0.000	0.001
				Pathogenic_Escherichia_coli_infection	1.653190e-02	8.140781e-02						GLYCOLYSIS_GLUCONEOGENESIS	0.000	0.001
				Salmonella_infection	1.679844e-02	8.140781e-02						ADIPOCYTOKINE_SIGNALING_PATHWAY	0.000	0.001
				Toxoplasmosis	2.273794e-02	1.061104e-01						STEROID_HORMONE_BIOSYNTHESIS	0.000	0.001
				Asthma	3.155100e-02	1.360666e-01						PPAR_SIGNALING_PATHWAY	0.000	0.002
				Bladder_cancer	3.195435e-02	1.360666e-01						GLYCEROPHOSPHOLIPID_METABOLISM	0.000	0.003
				Pathways_in_cancer	3.295007e-02	1.360666e-01						SELENOAMINO_ACID_METABOLISM	0.002	0.005
				Amyotrophic_lateral_sclerosis_(ALS)	3.347671e-02	1.360666e-01						CALCIUM_SIGNALING_PATHWAY	0.002	0.006
				Melanoma	3.519625e-02	1.385852e-01						MELANOMA	0.004	0.006
				Shigellosis	3.851403e-02	1.460807e-01						INOSITOL_PHOSPHATE_METABOLISM	0.002	0.006
				Complement_and_coagulation_cascades	3.941859e-02	1.460807e-01						DRUG_METABOLISM_OTHER_ENZYMES	0.002	0.007
				Graft-versus-host_disease	4.057831e-02	1.460819e-01						COMPLEMENT_AND_COAGULATION_CASCADES	0.002	0.009
				Viral_myocarditis	4.205878e-02	1.472057e-01						ENDOCYTOSIS	0.006	0.009
				Vibrio_cholerae_infection	5.468474e-02	1.862237e-01						NEUROACTIVE_LIGAND_RECEPTOR_INTERACTION	0.002	0.010
				Measles	5.864807e-02	1.944646e-01						PARKINSONS_DISEASE	0.002	0.011
				Fc_gamma_R-mediated_phagocytosis	6.069246e-02	1.960833e-01						FRUCTOSE_AND_MANNOSE_METABOLISM	0.000	0.011
				Intestinal_immune_network_for_IgA_production	6.488214e-02	1.997257e-01						VASOPRESSIN_REGULATED_WATER_REABSORPTION	0.002	0.014
				Mineral_absorption	6.633297e-02	1.997257e-01						CARDIAC_MUSCLE_CONTRACTION	0.008	0.019
				Osteoclast_differentiation	6.657522e-02	1.997257e-01						INSULIN_SIGNALING_PATHWAY	0.002	0.019
				Lysosome	6.985060e-02	2.046785e-01						PENTOSE_PHOSPHATE_PATHWAY	0.019	0.035
				Small_cell_lung_cancer	7.992196e-02	2.288674e-01						MAPK_SIGNALING_PATHWAY	0.009	0.040
												GLUTATHIONE_METABOLISM	0.008	0.046
												REGULATION_OF_ACTIN_CYTOSKELETON	0.007	0.046
												ERBB_SIGNALING_PATHWAY	0.007	0.048
												VIBRIO_CHOLERAE_INFECTION	0.024	0.050
												STARCH_AND_SUCROSE_METABOLISM	0.011	0.067
												SPHINGOLIPID_METABOLISM	0.011	0.072
												ALZHEIMERS_DISEASE	0.037	0.074
												HEDGEHOG_SIGNALING_PATHWAY	0.009	0.076
												ENDOMETRIAL_CANCER	0.047	0.092
												PORPHYRIN_AND_CHLOROPHYLL_METABOLISM	0.022	0.096
												GLYCOSYLPHOSPHATIDYLINOSITOL_GPI_ANCHOR_BIOSYNTHESIS	0.087	0.106
												HUNTINGTONS_DISEASE	0.044	0.143
												LONG_TERM_POTENTIATION	0.066	0.143
												LEISHMANIA_INFECTION	0.079	0.150
												NATURAL_KILLER_CELL_MEDIATED_CYTOTOXICITY	0.031	0.159
												P53_SIGNALING_PATHWAY	0.049	0.162
												ECM_RECEPTOR_INTERACTION	0.145	0.169
												CHEMOKINE_SIGNALING_PATHWAY	0.097	0.170
												CELL_CYCLE	0.047	0.170
												CYTOKINE_CYTOKINE_RECEPTOR_INTERACTION	0.016	0.182
												TOLL_LIKE_RECEPTOR_SIGNALING_PATHWAY	0.101	0.215
												VIRAL_MYOCARDITIS	0.064	0.239
												CYTOSOLIC_DNA_SENSING_PATHWAY	0.066	0.240
												AUTOIMMUNE_THYROID_DISEASE	0.130	0.245
												GRAFT_VERSUS_HOST_DISEASE	0.119	0.246
												ALLOGRAFT_REJECTION	0.129	0.249

## Sheet: RCC2
ACST				SPIA				BPA				GSEA
PathName	p-val	adj.p-val		Name	pG	pGFdr		KEGGname	p-val	FDR			p-val	FDR
Aldosterone-regulated_sodium_reabsorption	0.000999001	0.01938174		Cytokine-cytokine_receptor_interaction	4.939207e-11	6.223401e-09		Adherens_junction	0.001	0.005162162		PROPANOATE_METABOLISM	0.000	0.000
Endocrine_and_other_factor-regulated_calcium_reabsorption	0.010989011	0.14834491		Staphylococcus_aureus_infection	8.787163e-10	5.535912e-08		Alanine_and_aspartate_metabolism	0.001	0.005162162		BUTANOATE_METABOLISM	0.000	0.000
Vasopressin-regulated_water_reabsorption	0.022977023	0.23619696		Tuberculosis	4.869097e-08	2.045021e-06		Antigen_processing_and_presentation	0.001	0.005162162		FATTY_ACID_METABOLISM	0.000	0.000
				Natural_killer_cell_mediated_cytotoxicity	1.963280e-07	6.184333e-06		Arginine_and_proline_metabolism	0.001	0.005162162		VALINE_LEUCINE_AND_ISOLEUCINE_DEGRADATION	0.000	0.000
				Chemokine_signaling_pathway	2.476677e-07	6.241225e-06		Biosynthesis_of_unsaturated_fatty_acids	0.001	0.005162162		PROXIMAL_TUBULE_BICARBONATE_RECLAMATION	0.000	0.000
				Systemic_lupus_erythematosus	2.227659e-06	4.678083e-05		Biotin_metabolism	0.001	0.005162162		ARGININE_AND_PROLINE_METABOLISM	0.000	0.000
				Legionellosis	1.435980e-05	2.584764e-04		Citrate_cycle_(TCA_cycle)	0.001	0.005162162		DRUG_METABOLISM_CYTOCHROME_P450	0.000	0.000
				PPAR_signaling_pathway	1.528283e-04	2.407046e-03		Complement_and_coagulation_cascades	0.001	0.005162162		HISTIDINE_METABOLISM	0.000	0.000
				Pertussis	3.412046e-04	4.776865e-03		ECM-receptor_interaction	0.001	0.005162162		LYSINE_DEGRADATION	0.000	0.000
				Rheumatoid_arthritis	1.420360e-03	1.743802e-02		Fatty_acid_elongation_in_mitochondria	0.001	0.005162162		PYRUVATE_METABOLISM	0.000	0.000
				Intestinal_immune_network_for_IgA_production	1.522367e-03	1.743802e-02		Fatty_acid_metabolism	0.001	0.005162162		RETINOL_METABOLISM	0.000	0.001
				Malaria	1.782845e-03	1.871988e-02		Focal_adhesion	0.001	0.005162162		TIGHT_JUNCTION	0.000	0.001
				Toll-like_receptor_signaling_pathway	2.637914e-03	2.556747e-02		Folate_biosynthesis	0.001	0.005162162		PEROXISOME	0.000	0.001
				Endocrine_and_other_factor-regulated_calcium_reabsorption	2.866886e-03	2.580198e-02		Fructose_and_mannose_metabolism	0.001	0.005162162		GLYCINE_SERINE_AND_THREONINE_METABOLISM	0.000	0.001
				Viral_myocarditis	4.238515e-03	3.560353e-02		Galactose_metabolism	0.001	0.005162162		OXIDATIVE_PHOSPHORYLATION	0.000	0.001
				Renal_cell_carcinoma	6.716038e-03	5.288880e-02		Gap_junction	0.001	0.005162162		BETA_ALANINE_METABOLISM	0.000	0.001
				Leukocyte_transendothelial_migration	8.585316e-03	6.096500e-02		Glutathione_metabolism	0.001	0.005162162		TYROSINE_METABOLISM	0.000	0.001
				Pathways_in_cancer	8.709286e-03	6.096500e-02		Glycolysis_/_Gluconeogenesis	0.001	0.005162162		GLYCEROLIPID_METABOLISM	0.000	0.001
				Maturity_onset_diabetes_of_the_young	1.510209e-02	1.001507e-01		Glycosphingolipid_biosynthesis_-_ganglio_series	0.001	0.005162162		ALDOSTERONE_REGULATED_SODIUM_REABSORPTION	0.000	0.001
				Measles	1.594995e-02	1.004847e-01		Insulin_signaling_pathway	0.001	0.005162162		CITRATE_CYCLE_TCA_CYCLE	0.002	0.001
				Herpes_simplex_infection	1.714965e-02	1.024943e-01		Linoleic_acid_metabolism	0.001	0.005162162		TRYPTOPHAN_METABOLISM	0.000	0.002
				Influenza_A	1.789583e-02	1.024943e-01		MAPK_signaling_pathway	0.001	0.005162162		SELENOAMINO_ACID_METABOLISM	0.000	0.002
				Fc_gamma_R-mediated_phagocytosis	2.169351e-02	1.188427e-01		Methionine_metabolism	0.001	0.005162162		METABOLISM_OF_XENOBIOTICS_BY_CYTOCHROME_P450	0.000	0.003
				Toxoplasmosis	2.263737e-02	1.188462e-01		N-Glycan_biosynthesis	0.001	0.005162162		CARDIAC_MUSCLE_CONTRACTION	0.000	0.003
				Focal_adhesion	2.497444e-02	1.235139e-01		Nucleotide_sugars_metabolism	0.001	0.005162162		PARKINSONS_DISEASE	0.000	0.003
				ECM-receptor_interaction	2.548699e-02	1.235139e-01		One_carbon_pool_by_folate	0.001	0.005162162		GLYCEROPHOSPHOLIPID_METABOLISM	0.002	0.005
				Leishmaniasis	3.457199e-02	1.613359e-01		Pentose_phosphate_pathway	0.001	0.005162162		TASTE_TRANSDUCTION	0.000	0.005
				Antigen_processing_and_presentation	4.311382e-02	1.940122e-01		Peptidoglycan_biosynthesis	0.001	0.005162162		ALANINE_ASPARTATE_AND_GLUTAMATE_METABOLISM	0.000	0.006
				Aldosterone-regulated_sodium_reabsorption	5.054146e-02	2.195939e-01		Phosphatidylinositol_signaling_system	0.001	0.005162162		VIBRIO_CHOLERAE_INFECTION	0.002	0.006
				p53_signaling_pathway	5.420779e-02	2.276727e-01		Purine_metabolism	0.001	0.005162162		GLYCOLYSIS_GLUCONEOGENESIS	0.003	0.008
				Mineral_absorption	5.686178e-02	2.311156e-01		Pyrimidine_metabolism	0.001	0.005162162		GLYCOSAMINOGLYCAN_BIOSYNTHESIS_HEPARAN_SULFATE	0.000	0.008
				Adipocytokine_signaling_pathway	5.961139e-02	2.347199e-01		Sphingolipid_metabolism	0.001	0.005162162		PPAR_SIGNALING_PATHWAY	0.000	0.010
								Starch_and_sucrose_metabolism	0.001	0.005162162		CYSTEINE_AND_METHIONINE_METABOLISM	0.000	0.011
								TGF-beta_signaling_pathway	0.001	0.005162162		ADIPOCYTOKINE_SIGNALING_PATHWAY	0.002	0.012
								Type_II_diabetes_mellitus	0.001	0.005162162		EPITHELIAL_CELL_SIGNALING_IN_HELICOBACTER_PYLORI_INFECTION	0.000	0.015
								Valine,_leucine_and_isoleucine_degradation	0.001	0.005162162		ARACHIDONIC_ACID_METABOLISM	0.007	0.015
								VEGF_signaling_pathway	0.001	0.005162162		ABC_TRANSPORTERS	0.000	0.019
								Taurine_and_hypotaurine_metabolism	0.002	0.010052632		MAPK_SIGNALING_PATHWAY	0.013	0.021
								Nitrogen_metabolism	0.003	0.014692308		GLUTATHIONE_METABOLISM	0.005	0.023
								Arachidonic_acid_metabolism	0.005	0.022738095		COMPLEMENT_AND_COAGULATION_CASCADES	0.005	0.030
								Cysteine_metabolism	0.005	0.022738095		AXON_GUIDANCE	0.015	0.031
								Tight_junction	0.005	0.022738095		ENDOCYTOSIS	0.005	0.034
								Glycosylphosphatidylinositol(GPI)-anchor_biosynthesis	0.008	0.035534884		VASOPRESSIN_REGULATED_WATER_REABSORPTION	0.019	0.034
								Taste_transduction	0.009	0.039068182		ADHERENS_JUNCTION	0.010	0.035
								Biosynthesis_of_steroids	0.011	0.046688889		CALCIUM_SIGNALING_PATHWAY	0.014	0.037
								Pentose_and_glucuronate_interconversions	0.023	0.095500000		HEDGEHOG_SIGNALING_PATHWAY	0.019	0.040
								Chronic_myeloid_leukemia	0.030	0.119375000		HUNTINGTONS_DISEASE	0.012	0.041
								Jak-STAT_signaling_pathway	0.030	0.119375000		STEROID_HORMONE_BIOSYNTHESIS	0.026	0.052
								Renal_cell_carcinoma	0.034	0.132530612		INOSITOL_PHOSPHATE_METABOLISM	0.011	0.052
								Sulfur_metabolism	0.042	0.160440000		ARRHYTHMOGENIC_RIGHT_VENTRICULAR_CARDIOMYOPATHY_ARVC	0.030	0.058
								Nicotinate_and_nicotinamide_metabolism	0.045	0.168529412		PANTOTHENATE_AND_COA_BIOSYNTHESIS	0.022	0.059
												MELANOGENESIS	0.030	0.061
												RIBOSOME	0.027	0.069
												MELANOMA	0.008	0.092
												ERBB_SIGNALING_PATHWAY	0.027	0.094
												ONE_CARBON_POOL_BY_FOLATE	0.017	0.104
												BIOSYNTHESIS_OF_UNSATURATED_FATTY_ACIDS	0.019	0.117
												DRUG_METABOLISM_OTHER_ENZYMES	0.059	0.119
												INSULIN_SIGNALING_PATHWAY	0.038	0.132
												ENDOMETRIAL_CANCER	0.056	0.133
												WNT_SIGNALING_PATHWAY	0.003	0.134
												ETHER_LIPID_METABOLISM	0.042	0.136
												NICOTINATE_AND_NICOTINAMIDE_METABOLISM	0.052	0.136
												BASAL_CELL_CARCINOMA	0.036	0.136
												THYROID_CANCER	0.054	0.166
												PENTOSE_PHOSPHATE_PATHWAY	0.105	0.174
												HYPERTROPHIC_CARDIOMYOPATHY_HCM	0.050	0.178
												VASCULAR_SMOOTH_MUSCLE_CONTRACTION	0.081	0.187
												ALZHEIMERS_DISEASE	0.076	0.209
												LONG_TERM_POTENTIATION	0.074	0.217
												BASE_EXCISION_REPAIR	0.073	0.219
												GLYCOSPHINGOLIPID_BIOSYNTHESIS_LACTO_AND_NEOLACTO_SERIES	0.100	0.233

## Sheet: BC1
ACST				SPIA				BPA				GSEA
PathName	p-val	adj.p-val		Name	pG	pGFdr		KEGGname	p-val	FDR		KEGGname	p-val	FDR
MAPK_signaling_pathway	0.000999001	0.008850875		MAPK_signaling_pathway	0.0002303191	0.008752125		Aminosugars_metabolism	0.001	0.006517241		MAPK_SIGNALING_PATHWAY	0.000	0.000
Toll-like_receptor_signaling_pathway	0.000999001	0.008850875						Androgen_and_estrogen_metabolism	0.001	0.006517241		B_CELL_RECEPTOR_SIGNALING_PATHWAY	0.000	0.006
Epithelial_cell_signaling_in_Helicobacter_pylori_infection	0.000999001	0.008850875						Ascorbate_and_aldarate_metabolism	0.001	0.006517241		LEISHMANIA_INFECTION	0.000	0.010
Focal_adhesion	0.004995005	0.036605943						Basal_transcription_factors	0.001	0.006517241		T_CELL_RECEPTOR_SIGNALING_PATHWAY	0.002	0.016
Wnt_signaling_pathway	0.011988012	0.075006437						Base_excision_repair	0.001	0.006517241		TOLL_LIKE_RECEPTOR_SIGNALING_PATHWAY	0.000	0.023
Legionellosis	0.035964036	0.196323433						Bile_acid_biosynthesis	0.001	0.006517241		CHEMOKINE_SIGNALING_PATHWAY	0.000	0.038
								Biosynthesis_of_unsaturated_fatty_acids	0.001	0.006517241		GRAFT_VERSUS_HOST_DISEASE	0.003	0.052
								Biotin_metabolism	0.001	0.006517241		PRION_DISEASES	0.014	0.071
								Bisphenol_A_degradation	0.001	0.006517241		CYTOKINE_CYTOKINE_RECEPTOR_INTERACTION	0.009	0.098
								Butanoate_metabolism	0.001	0.006517241		CELL_ADHESION_MOLECULES_CAMS	0.005	0.144
								Dentatorubropallidoluysian_atrophy_(DRPLA)	0.001	0.006517241		VEGF_SIGNALING_PATHWAY	0.024	0.150
								Folate_biosynthesis	0.001	0.006517241		COLORECTAL_CANCER	0.022	0.159
								Glycan_structures_-_degradation	0.001	0.006517241		MELANOMA	0.033	0.176
								Homologous_recombination	0.001	0.006517241		ERBB_SIGNALING_PATHWAY	0.025	0.177
								Huntington's_disease	0.001	0.006517241		EPITHELIAL_CELL_SIGNALING_IN_HELICOBACTER_PYLORI_INFECTION	0.075	0.182
								Inositol_metabolism	0.001	0.006517241		NOD_LIKE_RECEPTOR_SIGNALING_PATHWAY	0.035	0.183
								Keratan_sulfate_biosynthesis	0.001	0.006517241		WNT_SIGNALING_PATHWAY	0.109	0.183
								Linoleic_acid_metabolism	0.001	0.006517241		SYSTEMIC_LUPUS_ERYTHEMATOSUS	0.021	0.184
								Lysine_degradation	0.001	0.006517241		MELANOGENESIS	0.059	0.187
								N-Glycan_degradation	0.001	0.006517241		VASOPRESSIN_REGULATED_WATER_REABSORPTION	0.069	0.191
								Non-homologous_end-joining	0.001	0.006517241		THYROID_CANCER	0.068	0.191
								Nucleotide_excision_repair	0.001	0.006517241		ALLOGRAFT_REJECTION	0.043	0.197
								Peptidoglycan_biosynthesis	0.001	0.006517241		TGF_BETA_SIGNALING_PATHWAY	0.072	0.199
								Phenylalanine_metabolism	0.001	0.006517241		AMYOTROPHIC_LATERAL_SCLEROSIS_ALS	0.061	0.200
								Protein_export	0.001	0.006517241		AUTOIMMUNE_THYROID_DISEASE	0.036	0.210
								RNA_polymerase	0.001	0.006517241		FC_EPSILON_RI_SIGNALING_PATHWAY	0.058	0.211
								Starch_and_sucrose_metabolism	0.001	0.006517241		RENAL_CELL_CARCINOMA	0.022	0.221
								Tryptophan_metabolism	0.001	0.006517241		TIGHT_JUNCTION	0.052	0.224
								Ubiquitin_mediated_proteolysis	0.001	0.006517241

## Sheet: BC2
ACST				SPIA				BPA				GSEA
PathName	p-val	adj.p-val		Name	pG	pGFdr		KEGGname	p-val	FDR		KEGGname	p-val	FDR
Legionellosis	0.000999001	0.01525368		ECM-receptor_interaction	2.518948e-07	2.569327e-05		Androgen_and_estrogen_metabolism	0.001	0.027		CYTOKINE_CYTOKINE_RECEPTOR_INTERACTION	0.000	0.000
Wnt_signaling_pathway	0.001998002	0.02156026		Cytokine-cytokine_receptor_interaction	1.075912e-05	4.941045e-04		Ascorbate_and_aldarate_metabolism	0.001	0.027		RIBOSOME	0.000	0.001
Focal_adhesion	0.008991009	0.07699291		Focal_adhesion	1.453249e-05	4.941045e-04		Bile_acid_biosynthesis	0.001	0.027		HEMATOPOIETIC_CELL_LINEAGE	0.000	0.009
Toll-like_receptor_signaling_pathway	0.013986014	0.08786853		Melanogenesis	2.601077e-05	6.632747e-04		Biosynthesis_of_unsaturated_fatty_acids	0.001	0.027		CHEMOKINE_SIGNALING_PATHWAY	0.003	0.014
Prion_diseases	0.016983017	0.08786853		Gap_junction	1.211147e-03	2.470739e-02		Biotin_metabolism	0.001	0.027		APOPTOSIS	0.000	0.042
Endometrial_cancer	0.019980020	0.08786853		Osteoclast_differentiation	2.172246e-03	3.692819e-02		Linoleic_acid_metabolism	0.001	0.027		NOD_LIKE_RECEPTOR_SIGNALING_PATHWAY	0.003	0.053
Thyroid_cancer	0.019980020	0.08786853		Pathways_in_cancer	2.582193e-03	3.762624e-02		Phenylalanine_metabolism	0.001	0.027		LEISHMANIA_INFECTION	0.002	0.126
				HTLV-I_infection	4.720823e-03	6.019049e-02						PATHWAYS_IN_CANCER	0.042	0.225
				Prostate_cancer	6.399049e-03	7.252255e-02						CHRONIC_MYELOID_LEUKEMIA	0.017	0.249
				Herpes_simplex_infection	7.501631e-03	7.651664e-02
				Chemokine_signaling_pathway	1.025285e-02	7.967597e-02
				Amoebiasis	1.031175e-02	7.967597e-02
				Small_cell_lung_cancer	1.055065e-02	7.967597e-02
				MAPK_signaling_pathway	1.108140e-02	7.967597e-02
				Colorectal_cancer	1.171705e-02	7.967597e-02
				Legionellosis	1.365913e-02	8.322049e-02
				Melanoma	1.462711e-02	8.322049e-02
				Regulation_of_actin_cytoskeleton	1.468597e-02	8.322049e-02
				Pertussis	2.415430e-02	1.296705e-01
				Leishmaniasis	4.114034e-02	2.098157e-01
				Acute_myeloid_leukemia	4.864671e-02	2.273926e-01
				Bacterial_invasion_of_epithelial_cells	4.904546e-02	2.273926e-01

## Sheet: VIN
ACST				SPIA				BPA				GSEA
PathName	p-val	adj.p-val		Name	pG	pGFdr		KEGGname	p-val	FDR		KEGGname	p-val	FDR
Cell_cycle	0.000999001	0.01745014		Cell_cycle	5.952224e-09	7.499803e-07		Aminoacyl-tRNA_biosynthesis	0.001	0.00593750		DRUG_METABOLISM_CYTOCHROME_P450	0.000	0.001
Melanogenesis	0.008991009	0.11617008		Fanconi_anemia_pathway	1.104420e-06	6.948708e-05		Androgen_and_estrogen_metabolism	0.001	0.00593750		BUTANOATE_METABOLISM	0.000	0.001
				Focal_adhesion	1.654454e-06	6.948708e-05		Ascorbate_and_aldarate_metabolism	0.001	0.00593750		VALINE_LEUCINE_AND_ISOLEUCINE_DEGRADATION	0.000	0.001
				ECM-receptor_interaction	1.013153e-03	3.191432e-02		Basal_transcription_factors	0.001	0.00593750		METABOLISM_OF_XENOBIOTICS_BY_CYTOCHROME_P450	0.000	0.002
				RNA_transport	1.331903e-03	3.356394e-02		Base_excision_repair	0.001	0.00593750		LINOLEIC_ACID_METABOLISM	0.000	0.002
				Pathways_in_cancer	4.443054e-03	9.330414e-02		Bile_acid_biosynthesis	0.001	0.00593750		ALDOSTERONE_REGULATED_SODIUM_REABSORPTION	0.000	0.002
				Oocyte_meiosis	9.176307e-03	1.651735e-01		Biosynthesis_of_unsaturated_fatty_acids	0.001	0.00593750		HEMATOPOIETIC_CELL_LINEAGE	0.000	0.002
				Melanoma	1.083128e-02	1.705927e-01		Biotin_metabolism	0.001	0.00593750		INTESTINAL_IMMUNE_NETWORK_FOR_IGA_PRODUCTION	0.000	0.002
				Gap_junction	1.620188e-02	2.268263e-01		Bisphenol_A_degradation	0.001	0.00593750		PARKINSONS_DISEASE	0.000	0.002
								Cyanoamino_acid_metabolism	0.001	0.00593750		OLFACTORY_TRANSDUCTION	0.000	0.004
								Dentatorubropallidoluysian_atrophy_(DRPLA)	0.001	0.00593750		NITROGEN_METABOLISM	0.000	0.004
								Folate_biosynthesis	0.001	0.00593750		FATTY_ACID_METABOLISM	0.005	0.005
								Glycan_structures_-_biosynthesis_1	0.001	0.00593750		NEUROACTIVE_LIGAND_RECEPTOR_INTERACTION	0.002	0.006
								Glycan_structures_-_biosynthesis_2	0.001	0.00593750		STARCH_AND_SUCROSE_METABOLISM	0.000	0.006
								Glycan_structures_-_degradation	0.001	0.00593750		RETINOL_METABOLISM	0.002	0.006
								Homologous_recombination	0.001	0.00593750		ABC_TRANSPORTERS	0.000	0.006
								Huntington's_disease	0.001	0.00593750		CITRATE_CYCLE_TCA_CYCLE	0.000	0.009
								Inositol_metabolism	0.001	0.00593750		TYROSINE_METABOLISM	0.000	0.009
								Keratan_sulfate_biosynthesis	0.001	0.00593750		REGULATION_OF_AUTOPHAGY	0.002	0.010
								Linoleic_acid_metabolism	0.001	0.00593750		STEROID_HORMONE_BIOSYNTHESIS	0.006	0.011
								Lysine_degradation	0.001	0.00593750		SYSTEMIC_LUPUS_ERYTHEMATOSUS	0.011	0.017
								Mismatch_repair	0.001	0.00593750		APOPTOSIS	0.000	0.020
								N-Glycan_degradation	0.001	0.00593750		GAP_JUNCTION	0.004	0.022
								Non-homologous_end-joining	0.001	0.00593750		OXIDATIVE_PHOSPHORYLATION	0.000	0.026
								Nucleotide_excision_repair	0.001	0.00593750		LEUKOCYTE_TRANSENDOTHELIAL_MIGRATION	0.000	0.027
								Peptidoglycan_biosynthesis	0.001	0.00593750		ETHER_LIPID_METABOLISM	0.000	0.037
								Phenylalanine_metabolism	0.001	0.00593750		DRUG_METABOLISM_OTHER_ENZYMES	0.009	0.043
								Proteasome	0.001	0.00593750		FC_EPSILON_RI_SIGNALING_PATHWAY	0.002	0.045
								Protein_export	0.001	0.00593750		REGULATION_OF_ACTIN_CYTOSKELETON	0.006	0.047
								Regulation_of_actin_cytoskeleton	0.001	0.00593750		ARACHIDONIC_ACID_METABOLISM	0.007	0.047
								Ribosome	0.001	0.00593750		FC_GAMMA_R_MEDIATED_PHAGOCYTOSIS	0.002	0.047
								Selenoamino_acid_metabolism	0.001	0.00593750		LONG_TERM_DEPRESSION	0.020	0.051
								Arachidonic_acid_metabolism	0.002	0.01151515		CELL_ADHESION_MOLECULES_CAMS	0.005	0.057
												PEROXISOME	0.009	0.059
												CALCIUM_SIGNALING_PATHWAY	0.009	0.069
												JAK_STAT_SIGNALING_PATHWAY	0.006	0.083
												PPAR_SIGNALING_PATHWAY	0.002	0.084
												PROPANOATE_METABOLISM	0.022	0.086
												GLYCEROPHOSPHOLIPID_METABOLISM	0.005	0.088
												SPHINGOLIPID_METABOLISM	0.022	0.101
												GNRH_SIGNALING_PATHWAY	0.023	0.105
												CYTOKINE_CYTOKINE_RECEPTOR_INTERACTION	0.017	0.105
												GLYCOLYSIS_GLUCONEOGENESIS	0.058	0.122
												BETA_ALANINE_METABOLISM	0.026	0.122
												TIGHT_JUNCTION	0.006	0.132
												TRYPTOPHAN_METABOLISM	0.042	0.133
												DILATED_CARDIOMYOPATHY	0.027	0.135
												CARDIAC_MUSCLE_CONTRACTION	0.061	0.139
												INOSITOL_PHOSPHATE_METABOLISM	0.043	0.149
												AMYOTROPHIC_LATERAL_SCLEROSIS_ALS	0.065	0.172
												HYPERTROPHIC_CARDIOMYOPATHY_HCM	0.017	0.173
												ALZHEIMERS_DISEASE	0.020	0.173
												PORPHYRIN_AND_CHLOROPHYLL_METABOLISM	0.048	0.174
												COMPLEMENT_AND_COAGULATION_CASCADES	0.122	0.182
												VEGF_SIGNALING_PATHWAY	0.041	0.182
												ARRHYTHMOGENIC_RIGHT_VENTRICULAR_CARDIOMYOPATHY_ARVC	0.082	0.194
												SNARE_INTERACTIONS_IN_VESICULAR_TRANSPORT	0.073	0.197
												B_CELL_RECEPTOR_SIGNALING_PATHWAY	0.069	0.201
												NATURAL_KILLER_CELL_MEDIATED_CYTOTOXICITY	0.029	0.208
												MAPK_SIGNALING_PATHWAY	0.094	0.211
												GLIOMA	0.108	0.229

## Sheet: AnalyzedPathways
hsa03320.xml	PPAR_signaling_pathway
hsa04010.xml	MAPK_signaling_pathway
hsa04110.xml	Cell_cycle
hsa04115.xml	p53_signaling_pathway
hsa04150.xml	mTOR_signaling_pathway
hsa04210.xml	Apoptosis
hsa04310.xml	Wnt_signaling_pathway
hsa04330.xml	Notch_signaling_pathway
hsa04340.xml	Hedgehog_signaling_pathway
hsa04350.xml	TGF-beta_signaling_pathway
hsa04370.xml	VEGF_signaling_pathway
hsa04510.xml	Focal_adhesion
hsa04620.xml	Toll-like_receptor_signaling_pathway
hsa04630.xml	Jak-STAT_signaling_pathway
hsa04710.xml	Circadian_rhythm_-_mammal
hsa04910.xml	Insulin_signaling_pathway
hsa04916.xml	Melanogenesis
hsa04920.xml	Adipocytokine_signaling_pathway
hsa04930.xml	Type_II_diabetes_mellitus
hsa04950.xml	Maturity_onset_diabetes_of_the_young
hsa04960.xml	Aldosterone-regulated_sodium_reabsorption
hsa04961.xml	Endocrine_and_other_factor-regulated_calcium_reabsorption
hsa04962.xml	Vasopressin-regulated_water_reabsorption
hsa04976.xml	Bile_secretion
hsa04978.xml	Mineral_absorption
hsa05020.xml	Prion_diseases
hsa05120.xml	Epithelial_cell_signaling_in_Helicobacter_pylori_infection
hsa05131.xml	Shigellosis
hsa05133.xml	Pertussis
hsa05134.xml	Legionellosis
hsa05143.xml	African_trypanosomiasis
hsa05152.xml	Tuberculosis
hsa05160.xml	Hepatitis_C
hsa05166.xml	HTLV-I_infection
hsa05210.xml	Colorectal_cancer
hsa05211.xml	Renal_cell_carcinoma
hsa05212.xml	Pancreatic_cancer
hsa05213.xml	Endometrial_cancer
hsa05214.xml	Glioma
hsa05215.xml	Prostate_cancer
hsa05216.xml	Thyroid_cancer
hsa05217.xml	Basal_cell_carcinoma
hsa05218.xml	Melanoma
hsa05220.xml	Chronic_myeloid_leukemia
hsa05221.xml	Acute_myeloid_leukemia
hsa05222.xml	Small_cell_lung_cancer
hsa05223.xml	Non-small_cell_lung_cancer

[truncated: 2 more sheets: EliminatedSamples, CorrelationsPvalues]
